# Supplementary material for: Comparison of parameters derived from a three-minute all-out test with classical benchmarks for running exercise
Source: PLoS One. 2022 Mar 24;17(3):e0266012. doi: 10.1371/journal.pone.0266012 (PMC8947413; doi:10.1371/journal.pone.0266012)
Supplement: S1 Data — The spreadsheet labeled as Experiment 1 contains the teste-retest data for AO3 and the data for AO30s. Also, it is possible to find AO3 data, both models critical power data and VO2max data in the spreadsheet named Experiment 2. (XLSX) [file pone.0266012.s001.xlsx]

## Sheet: Experiment 1
		Experiment 1
		AO3'1					AO3'2					AO30s
	Subject	Pmax/kg	EP	WEP		Subject	Pmax/kg	EP	WEP		Subject	Pmax/kg
	1	15.9674	3.85907	329.573		1	13.7601	4.41067	348.906		1	16.1977
	2	16.238	2.59453	499.746		2	16.2222	3.25218	409.775		2	19.0108
	3	22.4328	5.42226	416.61		3	23.483	5.09426	498.045		3	26.2921
	4	17.2356	6.61862	274.543		4	17.8946	6.70948	411.811		4	16.7437
	5	23.3913	6.7663	552.628		5	18.4599	3.92679	476.859		5	21.3967
	6	16.3827	3.81255	516.255		6	20.6627	4.69355	417.657		6	20.2067
	7	24.2263	3.74176	527.01		7	20.647	4.45464	640.196		7	19.653
	8	19.794	11.2499	231.077		8	22.1014	11.1942	323.169		8	18.2474
	9	25.9021	7.50342	351.19		9	21.7639	6.05577	423.955		9	20.2368

## Sheet: Experiment 2
		Experiment 2
	Subject	EP (W/kg)	WEP (J/kg)	CP1 (W/kg)	W'1 (J/kg)	CP2 (W/kg)	W' (J/kg)		VO2maxINC (ml/kg/min)	VO2maxVB (ml/kg/min)	VO2max AO3 (ml/kg/min)
	1	4.13696	783.742	2.5458	1003.49	2.67687	999.779		41.5571	42.1743	45.7302
	2	7.11814	517.29	6.31889	521.654	6.01387	512.901		57.9583	61.9669	59.8552
	3	5.92608	466.817	5.43825	801.172	5.43836	801.148		51.099	65.9555	55.3093
	4	7.70581	692.924	4.73417	1058.01	4.92962	930.113		56.3632	65.9555	63.2419
	5	6.39332	371.876	4.0088	606.524	3.97983	578.611		33.4333	36.3141	42.0089
	6	6.19018	828.464	3.14704	805.725	3.08603	823.902		56.4042	59.3283	56.0621
	7	10.2116	851.581	8.91133	1363.01	9.47963	1128.38		66.5553	63.6722	63.637
	8	3.00685	769.813	5.51683	317.435	5.54498	292.264		59.1257	61.5744	50.9542
